# Supplementary material for: Adjustable bandgap of a type-II AsP/SnS2 van der Waals heterostructure using strain: outstanding electronic, optical, and photocatalytic properties
Source: RSC Adv. 2025 Dec 10;15(57):49210–6. doi: 10.1039/d5ra07850d (PMC12690640; doi:10.1039/d5ra07850d)
Supplement: RA-015-D5RA07850D-s001 [file RA-015-D5RA07850D-s001.txt]

File Name : si-fig2_b_ band gap under strain of -4__ -6__ -8_ and -10_.jpg

Caption : si-fig2(b) band gap under strain of -4%, -6%, -8% and -10%
